# Supplementary material for: Analysis of endometrial lavage microbiota reveals an increased relative abundance of the plastic-degrading bacteria Bacillus pseudofirmus and Stenotrophomonas rhizophila in women with endometrial cancer/endometrial hyperplasia
Source: Front Cell Infect Microbiol. 2022 Nov 9;12:1031967. doi: 10.3389/fcimb.2022.1031967 (PMC9682088; doi:10.3389/fcimb.2022.1031967)
Supplement: Supplementary Table 1 — Characteristics of uterine lavage samples analyzed in the study. [file Table_2.xlsx]

## Sheet: Table S1
Supplementary Table 1. Characteristics of the uterine lavage samples analyzed in the study
Sample ID	Age	Pathology findings	EC stage	Analysis by 16S sequencing	Analysis by qPCR
B1	51	benign	-	O	O
B2	31	benign	-	O	O
B3	41	benign	-	O	O
B4	47	benign	-	O	O
B5	70	benign	-	O	O
B6	43	benign	-	O	O
B7	33	benign	-	O	O
B8	41	benign	-	O	O
B9	46	benign	-	-	O
B10	46	benign	-	-	O
B11	44	benign	-	-	O
B12	48	benign	-	-	O
B13	41	benign	-	-	O
EC1	66	metastatic lobular carcinoma	NA	O	-
EC2	34	progesterone effect, history of EC	IA	O	-
EC3	50	EC	IA	O	O
EC4	35	progesterone effect, history of EC	IA	O	O
EC5	57	EC	IA	O	O
EC6	31	progesterone effect, history of EC	IA	O	O
EC7	35	progesterone effect, history of EC	IA	O	-
EC8	56	ductal carcinoma, metastatic	NA	O	O
EC9	29	EH, history of EC	IA	O	-
EC10	44	EC	IIIA	-	O
EC11	29	EC	IA	-	O
EC12	51	EC	II	-	O
EC13	28	EC	IA	-	O
EC14	39	progesterone effect, history of EC	IA	-	O
EC15	41	EC	IA	-	O
EC16	40	EC	II	-	O
EC17	32	EC	IA	-	O
EC18	35	negative, history of EC	IA	-	O
EC19	29	progesterone effect, history of EC	IA	-	O
EC20	41	progesterone effect, history of EC	IA	-	O
EC21	31	negative, history of EC	IA	-	O
EC22	35	EH, history of EC	IA	-	O
EH1	46	EH	-	O	-
EH2	45	EH	-	O	O
EH3	38	EH	-	O	O
EH4	49	EH	-	O	O
EH5	22	progesterone effect, history of EH	-	O	O
EH6	56	EH	-	O	O
EH7	40	EH	-	O	O
EH8	52	EH	-	O	O
EH9	46	EH	-	O	O
EH10	48	EH	-	O	O
EH11	38	history of EH	-	O	O
EH12	49	EH	-	O	O
EH13	60	EH	-	O	O
EH14	34	EH	-	O	O
EH15	43	EH	-	O	O
EH16	33	EH	-	O	O
EH17	48	EH	-	O	O
EH18	22	progesterone effect, history of EH	-	O	O
EH19	31	progesterone effect, history of EH	-	-	O
EH20	51	EH	-	-	O
EH21	31	progesterone effect, history of EH	-	-	O
EH22	40	EH	-	-	O
EH23	49	EH	-	-	O
EH24	38	history of EH	-	-	O
EH25	53	history of EH	-	-	O
EH26	34	EH	-	-	O
EH27	51	EH	-	-	O
EH28	42	EH	-	-	O
EH29	44	EH	-	-	O
EH30	31	progesterone effect, history of EH	-	-	O
EH31	47	EH	-	-	O
EH32	27	progesterone effect, history of EH	-	-	O
EH33	46	EH	-	-	O
EH34	43	progesterone effect, history of EH	-	-	O
EH35	39	EH	-	-	O
EH36	44	history of EH	-	-	O
EH37	22	progesterone effect, history of EH	-	-	O
O: were analyzed by16S rRNA sequence or qPCR
Samples obtained were from the same patient:
EC4/EC7/EC18;
EC6/EC21;
EC9/EC19;
EH3/EH11;
EH5/EH18/EH37;
EH7/EH22;
EH19/EH21/EH30
EH comprised both simple hyperplasia and atypical hyperplasia.
Abbreviations: EC, endometrial cancer; EH, endometrial hyperplasia; NA, not applicable.

## Sheet: Table S2
Supplementary Table 2
Bacterial name	Control (n=13)	Cases (n=54)	Wilcoxon rank sum test p-values
Bacillus pseudofirmus	-5.07 ± 6.88	-0.74 ± 4.44	0.0385382
Stenotrophomonas rhizophila	1.34 ± 4.03	4.86 ± 3.05	0.00252452
Data are displayed as mean −ΔΔCt ± standard deviation.

## Sheet: Table S3
Supplementary Table 3
Bacterial name	Taxonomic rank	Group	Control (n=8)	Cases (n=27)	LDA score	Kruskal-Wallis test p-values
Alphaproteobacteria	Class	EC/EH	18.81 ± 31.12	51.14 ± 33.01	4.40479	0.0307259
Actinomycetales	Order	EC/EH	0.10 ± 0.14	0.33 ± 0.39	3.02217	0.0184221
Caulobacterales	Order	EC/EH	5.99 ± 10.97	16.76 ± 16.40	3.93638	0.0372859
Rhizobiales	Order	EC/EH	12.64 ± 20.29	32.05 ± 22.52	4.18116	0.0495086
Enterobacteriales	Order	Control	12.48 ± 35.22	0.73 ± 2.31	4.0629	0.0494926
Pseudomonadales	Order	EC/EH	5.59 ± 9.07	12.78 ± 13.88	3.83886	0.0495086
Xanthomonadales	Order	EC/EH	0.03 ± 0.05	0.33 ± 0.59	3.8998	0.0156619
Nocardiaceae	Family	EC/EH	0.09 ± 0.13	0.27 ± 0.30	2.73193	0.0491899
Bacillaceae_1	Family	EC/EH	0.02 ± 0.02	0.12 ± 0.17	3.286	0.0247887
Caulobacteraceae	Family	EC/EH	5.99 ± 10.97	16.76 ± 16.40	3.93638	0.0372859
Phyllobacteriaceae	Family	EC/EH	12.64 ± 20.29	32.04 ± 22.52	4.1663	0.0495086
Enterobacteriaceae	Family	Control	12.48 ± 35.22	0.73 ± 2.31	4.0629	0.0494926
Pseudomonadaceae	Family	EC/EH	5.58 ± 9.07	12.51 ± 13.92	3.80079	0.0495086
Xanthomonadaceae	Family	EC/EH	0.03 ± 0.05	0.33 ± 0.59	3.60522	0.0156619
Rhodococcus	Genus	EC/EH	0.09 ± 0.13	0.27 ± 0.30	2.73193	0.0491899
Bacillus	Genus	EC/EH	0.01 ± 0.01	0.11 ± 0.17	3.32152	0.0050208
Brevundimonas	Genus	EC/EH	5.99 ± 10.97	16.76 ± 16.40	3.93638	0.0372859
Phyllobacterium	Genus	EC/EH	12.64 ± 20.29	32.04 ± 22.52	4.1663	0.0495086
Pseudomonas	Genus	EC/EH	5.58 ± 9.07	12.51 ± 13.92	3.80079	0.0495086
Stenotrophomonas	Genus	EC/EH	0.03 ± 0.05	0.33 ± 0.59	3.60522	0.0156619
Bacillus_pseudofirmus	Species	EC/EH	0.0006 ± 0.0012	0.96 ± 0.16	2.88284	0.00176357
Stenotrophomonas_rhizophila	Species	EC/EH	0.032 ± 0.052	0.32 ± 0.58	3.28176	0.0288149
Data are presented as mean abundance [%] ± standard deviation.

## Sheet: Table S4
Supplementary Table 4
Pathway	description	Control (n=8)	Cases (n=27)	Welch's t-test p-values
ko02030	Bacterial chemotaxis	0.83 ± 0.76	1.74 ± 0.74	0.0166275
ko00061	Fatty acid biosynthesis	1.13 ± 0.58	1.69 ± 0.47	0.0424504
ko00480	Glutathione metabolism	1.08 ± 0.30	1.37 ± 0.25	0.0382628
ko00280	Valine, leucine and isoleucine degradation	0.77 ± 0.50	1.37 ± 0.47	0.0171594
ko00710	Carbon fixation in photosynthetic organisms	1.47 ± 0.28	1.18 ± 0.24	0.0289987
ko00340	Histidine metabolism	0.75 ± 0.36	1.12 ± 0.37	0.0374846
ko02040	Flagellar assembly	0.47 ± 0.52	1.11 ± 0.50	0.0147077
ko00071	Fatty acid metabolism	0.68 ± 0.33	1.09 ± 0.28	0.014478
ko00281	Geraniol degradation	0.54 ± 0.51	1.08 ± 0.48	0.0301964
ko00640	Propanoate metabolism	0.85 ± 0.19	1.07 ± 0.16	0.0189397
ko00983	Drug metabolism - other enzymes	1.35 ± 0.44	0.95 ± 0.35	0.0489182
ko00410	beta-Alanine metabolism	0.63 ± 0.32	0.94 ± 0.32	0.0445028
ko00472	D-Arginine and D-ornithine metabolism	0.31 ± 0.37	0.82 ± 0.44	0.00827735
ko00051	Fructose and mannose metabolism	1.54 ± 0.81	0.77 ± 0.66	0.0442364
ko00380	Tryptophan metabolism	0.50 ± 0.25	0.77 ± 0.19	0.0230346
ko01040	Biosynthesis of unsaturated fatty acids	0.42 ± 0.31	0.76 ± 0.27	0.0252734
ko00903	Limonene and pinene degradation	0.35 ± 0.30	0.68 ± 0.30	0.0227512
ko00930	Caprolactam degradation	0.34 ± 0.33	0.66 ± 0.28	0.0461952
ko00310	Lysine degradation	0.35 ± 0.22	0.60 ± 0.20	0.0192104
ko00500	Starch and sucrose metabolism	0.86 ± 0.30	0.56 ± 0.21	0.0341186
Data are presented as mean abundance [%] ± standard deviation.

## Sheet: Table S5
Supplementary Table 5
Bacteria	HMP (Healthy)	iHMP (Pregnant)	Fluid (Control)	Fluid (EC/EH)
Body site	mid-vagina	cervix	uterine cavity	uterine cavity
Lactobacillus	0.866149	0.52486	0.399905	0.170555
Phyllobacterium	na	na	0.126556	0.315668
Brevundimonas	na	na	0.0599137	0.164547
Pseudomonas	0.00450678	0.000146732	0.0555188	0.136832
Streptococcus	0.00236277	0.0297321	0.000315959	0.0485934
Gardnerella	0.0301523	na	0.00432402	0.0370142
Prevotella	0.0165601	0.0465705	0.0444616	0.0109769
Klebsiella	na	na	0.124411	0.00021151
Atopobium	0.0166825	0.0101408	0.0142448	0.00171036
Bifidobacterium	0.00754783	0.0626285	0.0653399	na
Others	0.0560385	0.325921	0.105009	0.113892
